# Supplementary material for: Lipodystrophy among HIV-infected patients: a cross-sectional study on impact on quality of life and mental health disorders
Source: AIDS Res Ther. 2015 Jun 20;12:21. doi: 10.1186/s12981-015-0061-z (PMC4475332; doi:10.1186/s12981-015-0061-z)
Supplement: Additional file 1: — Table S1. Definition of lipodystrophy used in the LIPO group and metabolism day hospital. [file 12981_2015_61_MOESM1_ESM.xlsx]

## Sheet: Additional table 1
	Additional table 1: Definition of lipodystrophy used in the LIPO group and metabolism day hospital
	Definition	Description	Evaluation of score
	HIV Outpatient Study (HOPS)	7 items:	On a 4-point severity scale
		- 4 parts of body fat loss (arms, legs, cheeks, buttocks)	For each part of the body:
		- 3 parts of body fat accumulation (abdomen, neck, breast)	0 absent (no visible signs)
			1 subtle (observed at clinic examination)
			2 moderate (observed by physician/patient)
			3 severe (observed by a third person)
	Lipodystrophy Case Definition (LDCD)	10 variables:	< 0 absence of LD
		- Demographic features (sex, age)	0-9.9 grade 1; subtle
		- HIV-specific (period of HIV, CDC stage)	10-14.9 grade 2; moderate
		- Morphologic data (waist/hip ratio (cm), CT (VAT/SAT ratio), DXA (Trunk/limb fat ratio, leg fat))	15-22.9 grade 3; severe
		- Metabolic values (HDL cholesterol, anion gap)	≥ 23 grade 4; very severe
	HOPS: HIV Outpatient Study scale
	LDCD: Lipodystrophy Case Definition by Carr et al.
	CT: computed tomography
	DXA:bone dual-energy X-ray absorptiometry
